# Supplementary material for: Amyloid Fibrils of Stefin B Show Anisotropic Properties
Source: Int J Mol Sci. 2023 Feb 13;24(4):3737. doi: 10.3390/ijms24043737 (PMC9962164; doi:10.3390/ijms24043737)
Supplement: Supplementary file 1 [file ijms-24-03737-s001.zip]

Archive with 1 entries (1 files):
- ijms-1872635-supplementary.pdf
